# Supplementary material for: Next generation sequencing based in-house HIV genotyping method: validation report
Source: AIDS Res Ther. 2021 Oct 2;18:64. doi: 10.1186/s12981-021-00390-8 (PMC8487565; doi:10.1186/s12981-021-00390-8)
Supplement: Supplementary file 1 — Additional file 1. Table showing the detailed precision report from the Miseq system. [file 12981_2021_390_MOESM1_ESM.xlsx]

## Sheet: Sheet1
Table showing the detailed precision report from the Miseq system
Sample ID	Gene	Classification	Surveillance	Wildtype	Position	Mutation	Frequency	Coverage
DR-134-20-1	RT	NNRTI	Yes	K	103	N	46.42	4974
DR-134-20-1	PR	Other	No	L	10	I	98.73	3612
DR-134-20-1	RT	NNRTI	No	E	138	G	9.69	4890
DR-134-20-1	IN	Other	No	L	74	I	98.33	2339
DR-134-20-2	RT	NNRTI	Yes	K	103	N	47.54	4222
DR-134-20-2	RT	NRTI	Yes	M	184	V	1.15	5114
DR-134-20-2	PR	Other	No	L	10	I	98.68	3249
DR-134-20-2	PR	Other	No	K	20	R	1.29	3945
DR-134-20-2	RT	NNRTI	No	E	138	G	11.93	4092
DR-134-20-2	IN	Other	No	L	74	I	98.43	1979
DR-134-20-3	RT	NNRTI	Yes	K	103	N	46.49	5698
DR-134-20-3	RT	NRTI	Yes	M	184	V	1.08	6553
DR-134-20-3	PR	Other	No	L	10	I	98.42	4185
DR-134-20-3	PR	Other	No	K	20	R	1.24	5073
DR-134-20-3	RT	NNRTI	No	E	138	G	10.6	5215
DR-134-20-3	IN	Other	No	L	74	I	97.82	2433
DR-134-20-4	RT	NNRTI	Yes	K	103	N	47.4	4057
DR-134-20-4	RT	NRTI	Yes	M	184	V	1.07	5399
DR-134-20-4	PR	Other	No	L	10	I	98.67	3313
DR-134-20-4	PR	Other	No	K	20	R	1.22	3929
DR-134-20-4	RT	NNRTI	No	E	138	G	11.41	4232
DR-134-20-4	IN	Other	No	L	74	I	98.42	2019
DR-134-20-5	RT	NNRTI	Yes	K	103	N	46.87	3898
DR-134-20-5	PR	Other	No	L	10	I	98.62	2607
DR-134-20-5	PR	Other	No	K	20	R	1.33	3241
DR-134-20-5	RT	NNRTI	No	E	138	G	11.83	3533
DR-134-20-5	IN	Other	No	L	74	I	97.93	1598
DR-134-20-AA	RT	NNRTI	Yes	K	103	N	47.45	4820
DR-134-20-AA	RT	NRTI	Yes	M	184	V	1.29	6116
DR-134-20-AA	PR	Other	No	L	10	I	98.81	3348
DR-134-20-AA	RT	NNRTI	No	E	138	G	10.39	4714
DR-134-20-AA	IN	Other	No	L	74	I	97.97	2123
DR-134-20-FK	RT	NNRTI	Yes	K	103	N	48.42	5442
DR-134-20-FK	PR	Other	No	L	10	I	98.51	3698
DR-134-20-FK	PR	Other	No	K	20	R	1.49	4575
DR-134-20-FK	RT	NNRTI	No	E	138	G	10.86	5184
DR-134-20-FK	IN	Other	No	L	74	I	98.59	2486
DR-134-20-IN	RT	NNRTI	Yes	K	103	N	47.27	4868
DR-134-20-IN	RT	NRTI	Yes	M	184	V	1.31	5966
DR-134-20-IN	PR	Other	No	L	10	I	98.77	3242
DR-134-20-IN	RT	NNRTI	No	E	138	G	10.73	4546
DR-134-20-IN	IN	Other	No	L	74	I	97.92	1972
DR-134-20-NE	RT	NNRTI	Yes	K	103	N	46.42	4604
DR-134-20-NE	RT	NRTI	Yes	M	184	V	1.17	6302
DR-134-20-NE	PR	Other	No	L	10	I	99	3290
DR-134-20-NE	PR	Other	No	K	20	R	1.03	3986
DR-134-20-NE	RT	NNRTI	No	E	138	G	10.68	4644
DR-134-20-NE	IN	Other	No	L	74	I	97.8	2043
DR-134-20-PA	RT	NNRTI	Yes	K	103	N	47.11	4833
DR-134-20-PA	PR	Other	No	L	10	I	98.99	3748
DR-134-20-PA	RT	NNRTI	No	E	138	G	9.97	4695
DR-134-20-PA	IN	Other	No	L	74	I	98.5	2333
DR-138-20-1	PR	Major	Yes	M	46	L	39.47	489
DR-138-20-1	PR	Accessory	Yes	F	53	L	1.56	448
DR-138-20-1	PR	Major	Yes	V	82	A	99.16	1910
DR-138-20-1	RT	NRTI	Yes	M	41	L	98.82	1783
DR-138-20-1	RT	NRTI	Yes	K	65	R	1.03	1840
DR-138-20-1	RT	NRTI	Yes	D	67	N	1.31	1833
DR-138-20-1	RT	NRTI	Yes	V	75	M	98.17	1531
DR-138-20-1	RT	NRTI	Yes	F	77	L	98.81	1514
DR-138-20-1	RT	NNRTI	Yes	K	103	N	98.32	1070
DR-138-20-1	RT	NRTI	Yes	M	184	V	99.5	3215
DR-138-20-1	RT	NRTI	Yes	L	210	W	99.42	1738
DR-138-20-1	RT	NRTI	Yes	T	215	Y	98.28	1626
DR-138-20-1	RT	NRTI	Yes	T	215	C	1.48	1626
DR-138-20-1	RT	NNRTI	Yes	M	230	L	5.49	1038
DR-138-20-1	PR	Accessory	No	L	10	F	96.72	183
DR-138-20-1	PR	Other	No	A	71	T	57.1	634
DR-138-20-1	RT	NRTI	No	E	44	D	98.85	2690
DR-138-20-1	RT	NNRTI	No	V	108	I	1.23	1306
DR-138-20-1	RT	NNRTI	No	E	138	Q	99.35	1998
DR-138-20-2	PR	Major	Yes	M	46	L	42.39	545
DR-138-20-2	PR	Major	Yes	V	82	A	98.31	2305
DR-138-20-2	RT	NRTI	Yes	M	41	L	98.44	2056
DR-138-20-2	RT	NRTI	Yes	K	65	R	1.19	2179
DR-138-20-2	RT	NRTI	Yes	V	75	M	98.41	1823
DR-138-20-2	RT	NRTI	Yes	F	77	L	98.84	1817
DR-138-20-2	RT	NNRTI	Yes	K	103	N	98.13	1231
DR-138-20-2	RT	NRTI	Yes	M	184	V	99.23	3635
DR-138-20-2	RT	NRTI	Yes	L	210	W	99.6	1982
DR-138-20-2	RT	NRTI	Yes	T	215	Y	97.07	1841
DR-138-20-2	RT	NRTI	Yes	T	215	C	2.12	1841
DR-138-20-2	RT	NNRTI	Yes	M	230	L	5.76	1268
DR-138-20-2	PR	Accessory	No	L	10	F	97.19	178
DR-138-20-2	PR	Other	No	A	71	T	50.49	719
DR-138-20-2	RT	NRTI	No	E	44	D	98.61	3158
DR-138-20-2	RT	NNRTI	No	V	108	I	1.16	1464
DR-138-20-2	RT	NNRTI	No	E	138	Q	99.33	2223
DR-138-20-3	PR	Major	Yes	M	46	L	43.87	620
DR-138-20-3	PR	Major	Yes	V	82	A	97.62	2181
DR-138-20-3	RT	NRTI	Yes	M	41	L	98.92	2220
DR-138-20-3	RT	NRTI	Yes	D	67	N	1.54	2214
DR-138-20-3	RT	NRTI	Yes	V	75	M	98.03	1775
DR-138-20-3	RT	NRTI	Yes	F	77	L	98.18	1756
DR-138-20-3	RT	NNRTI	Yes	K	103	N	98.37	1166
DR-138-20-3	RT	NRTI	Yes	M	184	V	98.97	3393
DR-138-20-3	RT	NRTI	Yes	L	210	W	99.48	1728
DR-138-20-3	RT	NRTI	Yes	T	215	Y	96.69	1599
DR-138-20-3	RT	NRTI	Yes	T	215	C	2.19	1599
DR-138-20-3	RT	NNRTI	Yes	M	230	L	5.06	1067
DR-138-20-3	PR	Accessory	No	L	10	F	96.94	229
DR-138-20-3	PR	Other	No	K	20	R	2.1	334
DR-138-20-3	PR	Other	No	A	71	T	54.84	702
DR-138-20-3	RT	NRTI	No	E	44	D	98.52	3250
DR-138-20-3	RT	NNRTI	No	V	108	I	1.07	1400
DR-138-20-3	RT	NNRTI	No	E	138	Q	98.76	2263
DR-138-20-4	PR	Major	Yes	M	46	L	41.94	527
DR-138-20-4	PR	Major	Yes	V	82	A	97.89	1939
DR-138-20-4	RT	NRTI	Yes	M	41	L	98.71	1863
DR-138-20-4	RT	NRTI	Yes	D	67	N	1.39	1865
DR-138-20-4	RT	NRTI	Yes	V	75	M	98.34	1502
DR-138-20-4	RT	NRTI	Yes	F	77	L	98.25	1486
DR-138-20-4	RT	NNRTI	Yes	K	103	N	98	1000
DR-138-20-4	RT	NRTI	Yes	M	184	V	99.31	3195
DR-138-20-4	RT	NRTI	Yes	L	210	W	98.97	1650
DR-138-20-4	RT	NRTI	Yes	T	215	Y	96.98	1554
DR-138-20-4	RT	NRTI	Yes	T	215	C	1.99	1554
DR-138-20-4	RT	NNRTI	Yes	M	230	L	5.51	1016
DR-138-20-4	PR	Accessory	No	L	10	F	97.69	173
DR-138-20-4	PR	Other	No	A	71	T	53.93	649
DR-138-20-4	RT	NRTI	No	E	44	D	98.32	2744
DR-138-20-4	RT	NNRTI	No	V	108	I	1.38	1229
DR-138-20-4	RT	NNRTI	No	E	138	Q	98.94	1978
DR-138-20-5	PR	Major	Yes	M	46	L	43.09	1462
DR-138-20-5	PR	Major	Yes	V	82	A	99.04	5607
DR-138-20-5	RT	NRTI	Yes	M	41	L	98.71	6145
DR-138-20-5	RT	NRTI	Yes	D	67	N	1.04	5567
DR-138-20-5	RT	NRTI	Yes	V	75	M	98.49	4509
DR-138-20-5	RT	NRTI	Yes	F	77	L	98.39	4462
DR-138-20-5	RT	NNRTI	Yes	K	103	N	98.11	3221
DR-138-20-5	RT	NRTI	Yes	M	184	V	99.31	8517
DR-138-20-5	RT	NRTI	Yes	L	210	W	99.47	4357
DR-138-20-5	RT	NRTI	Yes	T	215	Y	97.18	4005
DR-138-20-5	RT	NRTI	Yes	T	215	C	2.02	4005
DR-138-20-5	RT	NNRTI	Yes	M	230	L	4.38	2603
DR-138-20-5	PR	Accessory	No	L	10	F	98.47	524
DR-138-20-5	PR	Other	No	A	71	T	54.56	1666
DR-138-20-5	RT	NRTI	No	E	44	D	98.6	8543
DR-138-20-5	RT	NNRTI	No	V	108	I	1.11	3787
DR-138-20-5	RT	NNRTI	No	E	138	Q	99.25	5847
DR-138-20-AA	PR	Major	Yes	M	46	L	42.77	1113
DR-138-20-AA	PR	Major	Yes	V	82	A	98.63	3945
DR-138-20-AA	RT	NRTI	Yes	M	41	L	98.79	3816
DR-138-20-AA	RT	NRTI	Yes	D	67	N	1.01	3572
DR-138-20-AA	RT	NRTI	Yes	V	75	M	98.62	2963
DR-138-20-AA	RT	NRTI	Yes	F	77	L	98.19	2929
DR-138-20-AA	RT	NNRTI	Yes	K	103	N	98.25	2173
DR-138-20-AA	RT	NRTI	Yes	M	184	V	99.45	5796
DR-138-20-AA	RT	NRTI	Yes	L	210	W	99.74	3057
DR-138-20-AA	RT	NRTI	Yes	T	215	Y	97.74	2828
DR-138-20-AA	RT	NRTI	Yes	T	215	C	1.77	2828
DR-138-20-AA	RT	NNRTI	Yes	M	230	L	4.6	1891
DR-138-20-AA	PR	Accessory	No	L	10	F	97.2	393
DR-138-20-AA	PR	Other	No	A	71	T	56.47	1353
DR-138-20-AA	RT	NRTI	No	E	44	D	98.55	5320
DR-138-20-AA	RT	NNRTI	No	V	108	I	1.15	2611
DR-138-20-AA	RT	NNRTI	No	E	138	Q	99.19	3944
DR-138-20-FK	PR	Major	Yes	M	46	L	43.17	776
DR-138-20-FK	PR	Accessory	Yes	F	53	L	1.09	734
DR-138-20-FK	PR	Major	Yes	V	82	A	98.44	2817
DR-138-20-FK	RT	NRTI	Yes	M	41	L	98.65	2519
DR-138-20-FK	RT	NRTI	Yes	D	67	N	1.5	2338
DR-138-20-FK	RT	NRTI	Yes	V	75	M	98.07	1918
DR-138-20-FK	RT	NRTI	Yes	F	77	L	98.33	1919
DR-138-20-FK	RT	NNRTI	Yes	K	103	N	98.68	1510
DR-138-20-FK	RT	NRTI	Yes	M	184	V	99.39	3786
DR-138-20-FK	RT	NRTI	Yes	L	210	W	99.45	1991
DR-138-20-FK	RT	NRTI	Yes	T	215	Y	97.77	1837
DR-138-20-FK	RT	NRTI	Yes	T	215	C	1.36	1837
DR-138-20-FK	RT	NNRTI	Yes	M	230	L	3.64	1237
DR-138-20-FK	PR	Accessory	No	L	10	F	99.16	238
DR-138-20-FK	PR	Other	No	A	71	T	56.05	967
DR-138-20-FK	RT	NRTI	No	E	44	D	98.38	3517
DR-138-20-FK	RT	NNRTI	No	E	138	Q	99.3	2699
DR-138-20-IN	PR	Major	Yes	M	46	L	41.46	656
DR-138-20-IN	PR	Major	Yes	V	82	A	98.66	2233
DR-138-20-IN	RT	NRTI	Yes	M	41	L	98.66	2237
DR-138-20-IN	RT	NRTI	Yes	K	65	R	1.14	2015
DR-138-20-IN	RT	NRTI	Yes	D	67	N	1.09	2015
DR-138-20-IN	RT	NRTI	Yes	V	75	M	98.95	1612
DR-138-20-IN	RT	NRTI	Yes	F	77	L	98.62	1595
DR-138-20-IN	RT	NNRTI	Yes	K	103	N	98.49	1195
DR-138-20-IN	RT	NRTI	Yes	M	184	V	99.16	3470
DR-138-20-IN	RT	NRTI	Yes	L	210	W	99.77	1740
DR-138-20-IN	RT	NRTI	Yes	T	215	Y	97.32	1602
DR-138-20-IN	RT	NRTI	Yes	T	215	C	2.37	1602
DR-138-20-IN	RT	NRTI	Yes	K	219	R	1.06	1513
DR-138-20-IN	RT	NNRTI	Yes	M	230	L	4.26	1033
DR-138-20-IN	PR	Accessory	No	L	10	F	99.11	224
DR-138-20-IN	PR	Other	No	A	71	T	58.57	741
DR-138-20-IN	RT	NRTI	No	E	44	D	98.59	3112
DR-138-20-IN	RT	NNRTI	No	V	108	I	1.24	1446
DR-138-20-IN	RT	NNRTI	No	E	138	Q	99.19	2334
DR-138-20-NE	PR	Major	Yes	M	46	L	41.83	679
DR-138-20-NE	PR	Major	Yes	V	82	A	98.05	2415
DR-138-20-NE	RT	NRTI	Yes	M	41	L	97.82	2341
DR-138-20-NE	RT	NRTI	Yes	D	67	N	1.14	2187
DR-138-20-NE	RT	NRTI	Yes	V	75	M	97.92	1727
DR-138-20-NE	RT	NRTI	Yes	F	77	L	97.78	1710
DR-138-20-NE	RT	NNRTI	Yes	K	103	N	97.42	1278
DR-138-20-NE	RT	NRTI	Yes	M	184	V	99.12	3622
DR-138-20-NE	RT	NRTI	Yes	L	210	W	99.07	1834
DR-138-20-NE	RT	NRTI	Yes	T	215	Y	97.13	1709
DR-138-20-NE	RT	NRTI	Yes	T	215	C	1.76	1709
DR-138-20-NE	RT	NNRTI	Yes	M	230	L	5.26	1103
DR-138-20-NE	PR	Accessory	No	L	10	F	96.12	232
DR-138-20-NE	PR	Other	No	A	71	T	55.48	766
DR-138-20-NE	RT	NRTI	No	E	44	D	98.25	3260
DR-138-20-NE	RT	NNRTI	No	V	108	I	1.04	1544
DR-138-20-NE	RT	NNRTI	No	E	138	Q	99.16	2496
DR-138-20-PA	PR	Major	Yes	M	46	L	44.68	611
DR-138-20-PA	PR	Major	Yes	V	82	A	98.96	2684
DR-138-20-PA	RT	NRTI	Yes	M	41	L	98.67	2329
DR-138-20-PA	RT	NRTI	Yes	V	75	M	98.6	2150
DR-138-20-PA	RT	NRTI	Yes	F	77	L	98.78	2136
DR-138-20-PA	RT	NNRTI	Yes	K	103	N	98.59	1561
DR-138-20-PA	RT	NRTI	Yes	M	184	V	99.56	4322
DR-138-20-PA	RT	NRTI	Yes	L	210	W	99.61	2322
DR-138-20-PA	RT	NRTI	Yes	T	215	Y	97.12	2189
DR-138-20-PA	RT	NRTI	Yes	T	215	C	2.15	2189
DR-138-20-PA	RT	NNRTI	Yes	M	230	L	4.57	1510
DR-138-20-PA	PR	Accessory	No	L	10	F	98.9	182
DR-138-20-PA	PR	Other	No	A	71	T	54.52	840
DR-138-20-PA	RT	NRTI	No	E	44	D	98.34	3618
DR-138-20-PA	RT	NNRTI	No	V	108	I	1.13	1856
DR-138-20-PA	RT	NNRTI	No	E	138	Q	99.14	2566
DR-139-20-1	RT	NNRTI	Yes	K	103	N	99.34	19714
DR-139-20-1	RT	NRTI	Yes	M	184	V	97.94	13136
DR-139-20-1	RT	NRTI	Yes	T	215	F	99.13	8893
DR-139-20-1	PR	Other	No	K	20	R	98.85	12866
DR-139-20-1	RT	Other	No	V	179	I	11.06	14307
DR-139-20-2	RT	NNRTI	Yes	K	103	N	99.31	6852
DR-139-20-2	RT	NRTI	Yes	M	184	V	97.59	4270
DR-139-20-2	RT	NRTI	Yes	T	215	F	98.7	3011
DR-139-20-2	PR	Other	No	K	20	R	99.12	4874
DR-139-20-2	RT	Other	No	V	179	I	11.33	4847
DR-139-20-3	RT	NNRTI	Yes	K	103	N	99.08	6272
DR-139-20-3	RT	NRTI	Yes	M	184	V	98.46	4089
DR-139-20-3	RT	NRTI	Yes	T	215	F	99.27	2750
DR-139-20-3	PR	Other	No	K	20	R	98.63	4516
DR-139-20-3	RT	Other	No	V	179	I	11.14	4489
DR-139-20-4	RT	NNRTI	Yes	K	103	N	99.29	5358
DR-139-20-4	RT	NRTI	Yes	M	184	V	97.71	3625
DR-139-20-4	RT	NRTI	Yes	T	215	F	99.05	2538
DR-139-20-4	PR	Other	No	K	20	R	99.08	4030
DR-139-20-4	RT	Other	No	V	179	I	11.49	3979
DR-139-20-5	PR	Major	Yes	I	54	V	1.01	5071
DR-139-20-5	RT	NNRTI	Yes	K	103	N	99.32	4407
DR-139-20-5	RT	NNRTI	Yes	Y	181	C	1.28	2740
DR-139-20-5	RT	NRTI	Yes	M	184	V	98.37	2631
DR-139-20-5	RT	NRTI	Yes	T	215	F	98.74	1904
DR-139-20-5	PR	Other	No	K	20	R	98.79	3139
DR-139-20-5	RT	Other	No	V	179	I	9.47	2851
DR-139-20-AA	PR	Major	Yes	I	54	V	1.04	6046
DR-139-20-AA	RT	NNRTI	Yes	K	103	N	99.09	5382
DR-139-20-AA	RT	NNRTI	Yes	Y	181	C	1.14	3855
DR-139-20-AA	RT	NRTI	Yes	M	184	V	97.86	3645
DR-139-20-AA	RT	NRTI	Yes	T	215	F	98.96	2408
DR-139-20-AA	PR	Other	No	K	20	R	98.7	3528
DR-139-20-AA	RT	Other	No	V	179	I	12.54	3972
DR-139-20-FK	RT	NNRTI	Yes	K	103	N	99.35	5212
DR-139-20-FK	RT	NNRTI	Yes	Y	181	C	1.26	3490
DR-139-20-FK	RT	NRTI	Yes	M	184	V	97.81	3295
DR-139-20-FK	RT	NRTI	Yes	T	215	F	98.84	2147
DR-139-20-FK	PR	Other	No	K	20	R	98.71	3479
DR-139-20-FK	RT	Other	No	V	179	I	12.61	3615
DR-139-20-IN	RT	NNRTI	Yes	K	103	N	99.48	4977
DR-139-20-IN	RT	NRTI	Yes	M	184	V	98.23	3329
DR-139-20-IN	RT	NRTI	Yes	T	215	F	98.41	2207
DR-139-20-IN	PR	Other	No	K	20	R	98.8	3495
DR-139-20-IN	RT	Other	No	V	179	I	12.28	3591
DR-139-20-NE	RT	NNRTI	Yes	K	103	N	99.36	5130
DR-139-20-NE	RT	NNRTI	Yes	Y	181	C	1.21	3640
DR-139-20-NE	RT	NRTI	Yes	M	184	V	97.45	3411
DR-139-20-NE	RT	NRTI	Yes	T	215	F	98.54	2328
DR-139-20-NE	PR	Other	No	K	20	R	98.65	3336
DR-139-20-NE	RT	Other	No	V	179	I	13.09	3744
DR-139-20-PA	PR	Major	Yes	I	54	V	1.06	6729
DR-139-20-PA	RT	NNRTI	Yes	K	103	N	99.26	5950
DR-139-20-PA	RT	NNRTI	Yes	Y	181	C	1.25	3928
DR-139-20-PA	RT	NRTI	Yes	M	184	V	97.41	3739
DR-139-20-PA	RT	NRTI	Yes	T	215	F	98.77	2692
DR-139-20-PA	PR	Other	No	K	20	R	98.91	4299
DR-139-20-PA	RT	Other	No	V	179	I	11.49	4055
DR-143-20-1	PR	Major	Yes	M	46	I	96.93	1498
DR-143-20-1	PR	Major	Yes	I	54	V	97.4	1579
DR-143-20-1	PR	Major	Yes	V	82	A	96.94	3137
DR-143-20-1	PR	Major	Yes	N	88	S	98.86	3255
DR-143-20-1	RT	NRTI	Yes	M	41	L	99.13	2532
DR-143-20-1	RT	NRTI	Yes	L	74	V	99.2	2125
DR-143-20-1	RT	NNRTI	Yes	K	101	E	98.83	2052
DR-143-20-1	RT	NNRTI	Yes	Y	181	C	98.93	4572
DR-143-20-1	RT	NRTI	Yes	M	184	V	99.15	4452
DR-143-20-1	RT	NRTI	Yes	L	210	W	99.14	2568
DR-143-20-1	RT	NRTI	Yes	T	215	Y	99.48	2868
DR-143-20-1	RT	NRTI	Yes	K	219	R	1.3	2915
DR-143-20-1	PR	Other	No	L	10	V	99.69	319
DR-143-20-1	PR	Accessory	No	K	20	T	98.69	536
DR-143-20-1	PR	Accessory	No	L	33	F	97.91	1338
DR-143-20-1	PR	Other	No	A	71	T	96.69	2420
DR-143-20-1	RT	NNRTI	No	A	98	G	99.32	2051
DR-143-20-1	RT	Other	No	V	106	I	3.22	2360
DR-143-20-1	RT	Other	No	V	179	I	98.39	4522
DR-143-20-2	PR	Major	Yes	D	30	N	1.77	1754
DR-143-20-2	PR	Major	Yes	M	46	I	96.58	2103
DR-143-20-2	PR	Major	Yes	I	54	V	97.65	2209
DR-143-20-2	PR	Major	Yes	I	54	A	1.09	2209
DR-143-20-2	PR	Major	Yes	V	82	A	96.63	4128
DR-143-20-2	PR	Major	Yes	N	88	S	98.95	4266
DR-143-20-2	RT	NRTI	Yes	M	41	L	98.77	3080
DR-143-20-2	RT	NRTI	Yes	L	74	V	98.13	2347
DR-143-20-2	RT	NNRTI	Yes	K	101	E	98.41	2700
DR-143-20-2	RT	NNRTI	Yes	Y	181	C	98.78	5499
DR-143-20-2	RT	NRTI	Yes	M	184	V	99.34	5422
DR-143-20-2	RT	NRTI	Yes	L	210	W	99.06	3598
DR-143-20-2	RT	NRTI	Yes	T	215	Y	99.12	3992
DR-143-20-2	RT	NRTI	Yes	K	219	R	1.54	4037
DR-143-20-2	PR	Other	No	L	10	V	98.1	474
DR-143-20-2	PR	Accessory	No	K	20	T	99.12	795
DR-143-20-2	PR	Accessory	No	L	33	F	98.27	1904
DR-143-20-2	PR	Other	No	A	71	T	97.37	3275
DR-143-20-2	RT	NNRTI	No	A	98	G	99.04	2697
DR-143-20-2	RT	Other	No	V	106	I	3.51	3222
DR-143-20-2	RT	Other	No	V	179	I	98.32	5469
DR-143-20-3	PR	Major	Yes	D	30	N	1.24	1374
DR-143-20-3	PR	Major	Yes	M	46	I	97.5	1639
DR-143-20-3	PR	Major	Yes	I	54	V	97.43	1711
DR-143-20-3	PR	Major	Yes	V	82	A	96.46	3049
DR-143-20-3	PR	Major	Yes	N	88	S	98.68	3188
DR-143-20-3	RT	NRTI	Yes	M	41	L	98.83	2470
DR-143-20-3	RT	NRTI	Yes	L	74	V	98.8	1992
DR-143-20-3	RT	NNRTI	Yes	K	101	E	98.78	2125
DR-143-20-3	RT	NNRTI	Yes	Y	181	C	99.55	4459
DR-143-20-3	RT	NRTI	Yes	M	184	V	99.28	4322
DR-143-20-3	RT	NRTI	Yes	L	210	W	99.23	2712
DR-143-20-3	RT	NRTI	Yes	T	215	Y	99.26	2969
DR-143-20-3	RT	NRTI	Yes	K	219	R	1.87	2992
DR-143-20-3	PR	Other	No	L	10	V	97.85	419
DR-143-20-3	PR	Accessory	No	K	20	T	99.69	650
DR-143-20-3	PR	Accessory	No	L	33	F	98.44	1478
DR-143-20-3	PR	Other	No	A	71	T	97.51	2445
DR-143-20-3	RT	NNRTI	No	A	98	G	99.15	2127
DR-143-20-3	RT	Other	No	V	106	I	3.63	2454
DR-143-20-3	RT	Other	No	V	179	I	98.21	4404
DR-143-20-4	PR	Major	Yes	D	30	N	1.03	1451
DR-143-20-4	PR	Major	Yes	M	46	I	97.52	1694
DR-143-20-4	PR	Major	Yes	I	54	V	96.93	1759
DR-143-20-4	PR	Major	Yes	I	54	A	1.25	1759
DR-143-20-4	PR	Major	Yes	V	82	A	96.86	3535
DR-143-20-4	PR	Major	Yes	N	88	S	98.84	3695
DR-143-20-4	RT	NRTI	Yes	M	41	L	99.06	2872
DR-143-20-4	RT	NRTI	Yes	L	74	V	98.85	2173
DR-143-20-4	RT	NNRTI	Yes	K	101	E	99.02	2354
DR-143-20-4	RT	NNRTI	Yes	Y	181	C	99.17	4944
DR-143-20-4	RT	NRTI	Yes	M	184	V	99.32	4879
DR-143-20-4	RT	NRTI	Yes	L	210	W	99.02	3050
DR-143-20-4	RT	NRTI	Yes	T	215	Y	99.28	3323
DR-143-20-4	RT	NRTI	Yes	K	219	R	2.25	3334
DR-143-20-4	PR	Other	No	L	10	V	97.56	409
DR-143-20-4	PR	Accessory	No	K	20	T	98.32	656
DR-143-20-4	PR	Accessory	No	L	33	F	99.04	1565
DR-143-20-4	PR	Other	No	A	71	T	96.6	2649
DR-143-20-4	RT	NNRTI	No	A	98	G	99.36	2354
DR-143-20-4	RT	Other	No	V	106	I	4.39	2733
DR-143-20-4	RT	Other	No	V	179	I	98.43	4911
DR-143-20-5	PR	Major	Yes	D	30	N	1.5	1529
DR-143-20-5	PR	Major	Yes	M	46	I	96.62	1834
DR-143-20-5	PR	Major	Yes	M	46	L	1.04	1834
DR-143-20-5	PR	Major	Yes	I	54	V	96.84	1963
DR-143-20-5	PR	Major	Yes	I	54	A	1.02	1963
DR-143-20-5	PR	Major	Yes	V	82	A	96.29	3562
DR-143-20-5	PR	Major	Yes	N	88	S	98.76	3629
DR-143-20-5	RT	NRTI	Yes	M	41	L	98.35	2361
DR-143-20-5	RT	NRTI	Yes	L	74	V	97.74	1857
DR-143-20-5	RT	NNRTI	Yes	K	101	E	99.3	2415
DR-143-20-5	RT	NNRTI	Yes	Y	181	C	98.93	4563
DR-143-20-5	RT	NRTI	Yes	M	184	V	99.44	4501
DR-143-20-5	RT	NRTI	Yes	L	210	W	99.39	2952
DR-143-20-5	RT	NRTI	Yes	T	215	Y	99.46	3354
DR-143-20-5	RT	NRTI	Yes	K	219	R	1.03	3396
DR-143-20-5	PR	Other	No	L	10	V	96.81	408
DR-143-20-5	PR	Accessory	No	K	20	T	98.83	686
DR-143-20-5	PR	Accessory	No	L	33	F	97.58	1656
DR-143-20-5	PR	Other	No	A	71	T	97.36	2803
DR-143-20-5	RT	NNRTI	No	A	98	G	99.21	2419
DR-143-20-5	RT	Other	No	V	106	I	4.15	2840
DR-143-20-5	RT	Other	No	V	179	I	98.26	4482
DR-143-20-AA	PR	Major	Yes	D	30	N	1.41	1276
DR-143-20-AA	PR	Major	Yes	M	46	I	95.86	1496
DR-143-20-AA	PR	Major	Yes	I	54	V	96.39	1581
DR-143-20-AA	PR	Major	Yes	I	54	A	1.2	1581
DR-143-20-AA	PR	Major	Yes	V	82	A	97.1	3279
DR-143-20-AA	PR	Major	Yes	N	88	S	99	3515
DR-143-20-AA	RT	NRTI	Yes	M	41	L	98.81	2930
DR-143-20-AA	RT	NRTI	Yes	L	74	V	98.31	2076
DR-143-20-AA	RT	NNRTI	Yes	K	101	E	99.04	2094
DR-143-20-AA	RT	NNRTI	Yes	Y	181	C	99.12	4222
DR-143-20-AA	RT	NRTI	Yes	M	184	V	99.13	4144
DR-143-20-AA	RT	NRTI	Yes	L	210	W	99.04	2808
DR-143-20-AA	RT	NRTI	Yes	T	215	Y	99.09	3089
DR-143-20-AA	RT	NRTI	Yes	K	219	R	1.35	3110
DR-143-20-AA	PR	Other	No	L	10	V	98.32	357
DR-143-20-AA	PR	Accessory	No	K	20	T	98.53	613
DR-143-20-AA	PR	Accessory	No	L	33	F	98.25	1373
DR-143-20-AA	PR	Other	No	A	71	T	97.1	2413
DR-143-20-AA	RT	NNRTI	No	A	98	G	99.28	2094
DR-143-20-AA	RT	Other	No	V	106	I	3.63	2452
DR-143-20-AA	RT	Other	No	V	179	I	98.29	4163
DR-143-20-FK	PR	Major	Yes	M	46	I	96.57	1718
DR-143-20-FK	PR	Major	Yes	I	54	V	96.36	1788
DR-143-20-FK	PR	Major	Yes	I	54	A	1.51	1788
DR-143-20-FK	PR	Major	Yes	V	82	A	97.04	3579
DR-143-20-FK	PR	Major	Yes	N	88	S	98.59	3762
DR-143-20-FK	RT	NRTI	Yes	M	41	L	98.54	2867
DR-143-20-FK	RT	NRTI	Yes	L	74	V	98.77	2269
DR-143-20-FK	RT	NNRTI	Yes	K	101	E	98.96	2302
DR-143-20-FK	RT	NNRTI	Yes	Y	181	C	98.94	4729
DR-143-20-FK	RT	NRTI	Yes	M	184	V	99.35	4588
DR-143-20-FK	RT	NRTI	Yes	L	210	W	99.14	2798
DR-143-20-FK	RT	NRTI	Yes	T	215	Y	99.05	3171
DR-143-20-FK	RT	NRTI	Yes	K	219	R	1.93	3210
DR-143-20-FK	PR	Other	No	L	10	V	98.24	398
DR-143-20-FK	PR	Accessory	No	K	20	T	97.93	627
DR-143-20-FK	PR	Accessory	No	L	33	F	97.93	1543
DR-143-20-FK	PR	Other	No	A	71	T	97.01	2613
DR-143-20-FK	RT	NNRTI	No	A	98	G	99.31	2305
DR-143-20-FK	RT	Other	No	V	106	I	4.06	2636
DR-143-20-FK	RT	Other	No	V	179	I	98.56	4732
DR-143-20-IN	PR	Major	Yes	D	30	N	1.54	1360
DR-143-20-IN	PR	Major	Yes	M	46	I	96.84	1645
DR-143-20-IN	PR	Major	Yes	I	54	V	96.83	1734
DR-143-20-IN	PR	Major	Yes	I	54	A	1.33	1734
DR-143-20-IN	PR	Major	Yes	V	82	A	96.55	3274
DR-143-20-IN	PR	Major	Yes	N	88	S	99.21	3400
DR-143-20-IN	RT	NRTI	Yes	M	41	L	98.86	2539
DR-143-20-IN	RT	NRTI	Yes	L	74	V	98.08	1981
DR-143-20-IN	RT	NNRTI	Yes	K	101	E	98.71	2172
DR-143-20-IN	RT	NNRTI	Yes	Y	181	C	98.87	4594
DR-143-20-IN	RT	NRTI	Yes	M	184	V	99.49	4528
DR-143-20-IN	RT	NRTI	Yes	L	210	W	99.43	2793
DR-143-20-IN	RT	NRTI	Yes	T	215	Y	99.37	3159
DR-143-20-IN	RT	NRTI	Yes	K	219	R	2.21	3255
DR-143-20-IN	PR	Other	No	L	10	V	96.88	385
DR-143-20-IN	PR	Accessory	No	K	20	T	98.24	624
DR-143-20-IN	PR	Accessory	No	L	33	F	98.12	1490
DR-143-20-IN	PR	Other	No	A	71	T	97.58	2475
DR-143-20-IN	RT	NNRTI	No	A	98	G	99.17	2168
DR-143-20-IN	RT	Other	No	V	106	I	3.83	2483
DR-143-20-IN	RT	Other	No	V	179	I	98.32	4590
DR-143-20-NE	PR	Major	Yes	D	30	N	1.13	1329
DR-143-20-NE	PR	Major	Yes	M	46	I	96.45	1606
DR-143-20-NE	PR	Major	Yes	I	54	V	97.07	1672
DR-143-20-NE	PR	Major	Yes	I	54	A	1.14	1672
DR-143-20-NE	PR	Major	Yes	V	82	A	96.82	3307
DR-143-20-NE	PR	Major	Yes	N	88	S	98.56	3464
DR-143-20-NE	RT	NRTI	Yes	M	41	L	98.84	2675
DR-143-20-NE	RT	NRTI	Yes	L	74	V	98.17	2135
DR-143-20-NE	RT	NNRTI	Yes	K	101	E	98.44	2181
DR-143-20-NE	RT	NNRTI	Yes	Y	181	C	98.75	4653
DR-143-20-NE	RT	NRTI	Yes	M	184	V	99.52	4577
DR-143-20-NE	RT	NRTI	Yes	L	210	W	99.27	2745
DR-143-20-NE	RT	NRTI	Yes	T	215	Y	99.14	3015
DR-143-20-NE	RT	NRTI	Yes	K	219	R	2.25	3067
DR-143-20-NE	PR	Other	No	L	10	V	97.26	365
DR-143-20-NE	PR	Accessory	No	K	20	T	98.53	612
DR-143-20-NE	PR	Accessory	No	L	33	F	97.73	1451
DR-143-20-NE	PR	Other	No	A	71	T	97.31	2454
DR-143-20-NE	RT	NNRTI	No	A	98	G	99.27	2179
DR-143-20-NE	RT	Other	No	V	106	I	3.68	2525
DR-143-20-NE	RT	Other	No	V	179	I	97.95	4584
DR-143-20-PA	PR	Major	Yes	D	30	N	1.47	1432
DR-143-20-PA	PR	Major	Yes	M	46	I	96.81	1725
DR-143-20-PA	PR	Major	Yes	I	54	V	96.88	1824
DR-143-20-PA	PR	Major	Yes	I	54	A	1.37	1824
DR-143-20-PA	PR	Major	Yes	V	82	A	96.19	3305
DR-143-20-PA	PR	Major	Yes	N	88	S	98.9	3368
DR-143-20-PA	RT	NRTI	Yes	M	41	L	98.89	2348
DR-143-20-PA	RT	NRTI	Yes	L	74	V	98.42	1893
DR-143-20-PA	RT	NNRTI	Yes	K	101	E	98.62	2245
DR-143-20-PA	RT	NNRTI	Yes	Y	181	C	99.08	4802
DR-143-20-PA	RT	NRTI	Yes	M	184	V	99.49	4751
DR-143-20-PA	RT	NRTI	Yes	L	210	W	99.48	2898
DR-143-20-PA	RT	NRTI	Yes	T	215	Y	99.35	3237
DR-143-20-PA	RT	NRTI	Yes	K	219	R	1.98	3290
DR-143-20-PA	PR	Other	No	L	10	V	98.35	364
DR-143-20-PA	PR	Accessory	No	K	20	T	98.84	601
DR-143-20-PA	PR	Accessory	No	L	33	F	98.13	1552
DR-143-20-PA	PR	Other	No	A	71	T	97.52	2545
DR-143-20-PA	RT	NNRTI	No	A	98	G	99.07	2246
DR-143-20-PA	RT	Other	No	V	106	I	2.79	2616
DR-143-20-PA	RT	Other	No	V	179	I	97.81	4742
DR-289-20-1	RT	NRTI	Yes	F	77	L	1.24	4452
DR-289-20-1	RT	NNRTI	Yes	K	103	N	88.88	3659
DR-289-20-1	RT	NRTI	Yes	M	184	V	81.76	4331
DR-289-20-1	RT	NRTI	Yes	T	215	E	6.82	3652
DR-289-20-1	RT	NRTI	Yes	T	215	D	1.12	3652
DR-289-20-1	PR	Other	No	L	10	I	98.91	1010
DR-289-20-1	PR	Other	No	K	20	R	71.72	1510
DR-289-20-2	RT	NNRTI	Yes	K	103	N	87.34	4321
DR-289-20-2	RT	NRTI	Yes	M	184	V	77.5	4764
DR-289-20-2	RT	NRTI	Yes	T	215	E	8.12	3880
DR-289-20-2	RT	NRTI	Yes	T	215	D	1.68	3880
DR-289-20-2	PR	Other	No	L	10	I	99.84	1222
DR-289-20-2	PR	Other	No	K	20	R	73.25	1813
DR-289-20-3	RT	NNRTI	Yes	K	103	N	88.47	3747
DR-289-20-3	RT	NRTI	Yes	M	184	V	78.49	4087
DR-289-20-3	RT	NRTI	Yes	T	215	E	9.14	3084
DR-289-20-3	RT	NRTI	Yes	T	215	D	1.33	3084
DR-289-20-3	PR	Other	No	L	10	I	99.43	1051
DR-289-20-3	PR	Other	No	K	20	R	72.95	1538
DR-289-20-4	RT	NRTI	Yes	F	77	L	1.14	3073
DR-289-20-4	RT	NNRTI	Yes	K	103	N	88.95	2461
DR-289-20-4	RT	NRTI	Yes	M	184	V	77.94	2942
DR-289-20-4	RT	NRTI	Yes	T	215	E	8.16	2475
DR-289-20-4	RT	NRTI	Yes	T	215	D	1.29	2475
DR-289-20-4	PR	Other	No	L	10	I	99.38	809
DR-289-20-4	PR	Other	No	K	20	R	75.67	1188
DR-289-20-5	PR	Accessory	Yes	F	53	L	1.01	2069
DR-289-20-5	RT	NNRTI	Yes	K	103	N	86.73	2962
DR-289-20-5	RT	NRTI	Yes	M	184	V	78.85	3211
DR-289-20-5	RT	NRTI	Yes	T	215	E	7.22	2824
DR-289-20-5	RT	NRTI	Yes	T	215	D	1.66	2824
DR-289-20-5	PR	Other	No	L	10	I	99.43	878
DR-289-20-5	PR	Other	No	K	20	R	75.17	1297
DR-289-20-AA	RT	NNRTI	Yes	K	103	N	88.27	2779
DR-289-20-AA	RT	NRTI	Yes	M	184	V	79.66	3368
DR-289-20-AA	RT	NRTI	Yes	T	215	E	7.53	2776
DR-289-20-AA	RT	NRTI	Yes	T	215	D	1.3	2776
DR-289-20-AA	PR	Other	No	L	10	I	98.69	842
DR-289-20-AA	PR	Other	No	K	20	R	72.21	1238
DR-289-20-FK	RT	NNRTI	Yes	K	103	N	87.73	3096
DR-289-20-FK	RT	NRTI	Yes	M	184	V	79.52	3345
DR-289-20-FK	RT	NRTI	Yes	T	215	E	7.34	2862
DR-289-20-FK	RT	NRTI	Yes	T	215	D	1.12	2862
DR-289-20-FK	PR	Other	No	L	10	I	98.97	870
DR-289-20-FK	PR	Other	No	K	20	R	73.55	1297
DR-289-20-IN	RT	NNRTI	Yes	K	103	N	87.49	2653
DR-289-20-IN	RT	NRTI	Yes	M	184	V	77.03	3035
DR-289-20-IN	RT	NRTI	Yes	T	215	E	8.38	2469
DR-289-20-IN	RT	NRTI	Yes	T	215	D	1.26	2469
DR-289-20-IN	PR	Other	No	L	10	I	99.35	768
DR-289-20-IN	PR	Other	No	K	20	R	72.95	1083
DR-289-20-NE	RT	NNRTI	Yes	K	103	N	86.31	2461
DR-289-20-NE	RT	NRTI	Yes	M	184	V	78.37	2867
DR-289-20-NE	RT	NRTI	Yes	T	215	E	8.23	2320
DR-289-20-NE	RT	NRTI	Yes	T	215	D	1.25	2320
DR-289-20-NE	PR	Other	No	L	10	I	99.11	784
DR-289-20-NE	PR	Other	No	K	20	R	69.65	1173
DR-289-20-PA	RT	NNRTI	Yes	K	103	N	88.11	2985
DR-289-20-PA	RT	NRTI	Yes	M	184	V	77.78	3290
DR-289-20-PA	RT	NRTI	Yes	T	215	E	8.92	2779
DR-289-20-PA	RT	NRTI	Yes	T	215	D	1.55	2779
DR-289-20-PA	PR	Other	No	L	10	I	99.57	922
DR-289-20-PA	PR	Other	No	K	20	R	71.31	1401
